# Supplementary material for: Focal Experimental Injury Leads to Widespread Gene Expression and Histologic Changes in Equine Flexor Tendons
Source: PLoS One. 2015 Apr 2;10(4):e0122220. doi: 10.1371/journal.pone.0122220 (PMC4383631; doi:10.1371/journal.pone.0122220)
Supplement: S1 File — (XLS) [file pone.0122220.s004.xls]

## Sheet: Sheet1
Horse	Tx1	Limb	KF	side	region	Rgn2	GAPDH	Aggrecan	Versican	Biglycan	Decorin	Fmod	Lumican	Col 1	Col 2	Col 3	COMP	ADAMTS-4	ADAMTS-5	MMP-3	MMP-14	TIMP-1	TIMP-2	TIMP-3	FC GAPDH	FC Aggrecan	FC Versican	FC Biglycan	FC Decorin	FC Fmod	FC Lumican	FC Col 1	FC Col 2	FC Col 3	FC COMP	FC ATS-4	FC ATS-5	FC MMP-3	FC MMP-14	FC TIMP-1	FC TIMP-2	FC TIMP-3	sx	side	area	Cell nos	Cell shape	BV	Infiltration
EJ5-08	Cut	R	K	L	2	KL2	1013	2622	2150	1396	652	2181	1205	2498	402	2553	699	372	474	8	1223	1293	491	402	1.821	32.304	12.76	11.715	0.799	6.942	3.347	82.807	23.192	85.1	0.994	0.272	1.048	0.045	7.916	4.932	1.191	0.385	1	0	0	1.33	1.67	2	1.67
EJ5-08	Cut	R	F	L	2	FL2	495	1199	547	644	141	548	540	1097	17	349	174	361	71	2	294	604	74	134	1.036	6.378	3.12	3.803	0.127	2.045	1.299	27.198	0.445	13.338	0.237	0.52	0.142	0.004	2.33	2.622	0.22	0.174	1	0	1	2.33	2.33	2.67	2
EJ7-08	Sham	L	F	L	3	FL3	342	302	275	84	1226	256	329	9	81	5	641	567	633	2136	140	165	290	497	0.635	0.818	1.009	0.609	1.084	0.64	0.498	0.466	0.28	0.435	0.805	0.98	1.342	1.845	1.197	0.628	0.822	0.579	0	0	1	0	0.33	1	1.33
EJ7-08	Sham	L	F	L	2	FL2	601	72	300	148	1036	174	331	135	9	78	624	1555	1195	712	352	303	296	798	1.258	0.383	1.711	0.874	0.93	0.649	0.796	3.347	0.236	2.981	0.849	2.24	2.396	1.318	2.79	1.315	0.879	1.037	0	0	1	0	0.33	0.33	1
EJ7-08	Sham	L	K	L	1	KL1	580	86	150	76	656	178	246	20	9	10	683	6638	743	529	171	258	312	866	0.897	0.819	0.914	0.927	0.789	0.56	0.721	0.498	0.857	0.269	0.942	2.988	1.366	1.594	1.012	0.987	1.058	1.076	0	0	0	0	0	0.33	0
EJ2-08	Cut	L	F	L	1	FL1	506	701	552	670	1104	1271	2261	517	23	348	1202	87	249	35	298	551	476	752	1.086	6	3.414	7.028	1.351	5.303	5.707	15.827	0.784	13.828	1.807	0.088	0.447	0.077	1.886	2.411	1.408	0.991	1	0	1	2	2.67	1.67	2.67
EJ1-08	Cut	L	F	L	1	FL1	836	1259	2043	1198	320	689	1225	2147	9	1138	334	1087	119	3	1044	1114	153	214	1.795	10.776	12.637	12.566	0.392	2.875	3.092	65.724	0.307	45.219	0.502	1.094	0.214	0.007	6.608	4.875	0.453	0.282	1	0	1	2.33	2.33	2.67	2.33
EJ7-08	NOC	R	K	L	1	KL1	649	128	168		1177	290	496	19	16	18	716	3493	1273	296	267	281	327	994	1.003	1.219	1.023		1.416	0.912	1.453	0.473	1.524	0.484	0.988	1.572	2.34	0.892	1.58	1.075	1.108	1.235	0	0	0	0.33	0	0.33	0.33
EJ8-08	Sham	L	F	L	1	FL1	157	9	65	35	31	19	34	39	2	37	23	691	58	2	76	74	16	212	0.337	0.077	0.402	0.367	0.038	0.079	0.086	1.194	0.068	1.47	0.035	0.695	0.104	0.004	0.481	0.324	0.047	0.279	0	0	1	0.33	0.33	0.67	1
EJ6-08	Cut	R	F	L	1	FL1	1020	2273	1249	1200	663	2311	1949	1179	24	704	706	235	237	16	339	1995	274	419	2.19	19.455	7.726	12.587	0.811	9.643	4.92	36.092	0.818	27.974	1.061	0.236	0.425	0.035	2.146	8.731	0.811	0.552	1	0	1	2.67	3	2.67	3
EJ5-08	Cut	R	F	L	1	FL1	987	1393	632	692	306	669	1893	2094	29	1345	159	832	1216	3	2459	2145	458	75	2.119	11.923	3.909	7.259	0.374	2.791	4.778	64.102	0.989	53.444	0.239	0.837	2.182	0.007	15.563	9.387	1.355	0.099	1	0	1	3	3	3	3
EJ8-08	Sham	L	K	L	2	KL2	780	166	308	303	1367	593	633	127	8	149	1202	493	329	240	311	541	629	1220	1.402	2.045	1.828	2.543	1.675	1.888	1.758	4.21	0.462	4.967	1.709	0.36	0.728	1.36	2.013	2.064	1.525	1.167	0	0	0	0.33	0.67	0	0.33
EJ4-08	Cut	R	K	L	2	KL2	1354	732	2345	671	310	365	633	1024	16	1182	345	787	1357	3	2262	1105	502	190	2.434	9.018	13.917	5.631	0.38	1.162	1.758	33.945	0.923	39.4	0.49	0.575	3.001	0.017	14.641	4.215	1.217	0.182	1	0	0	1.33	1.67	1.33	1.33
EJ7-08	NOC	R	K	L	2	KL2	626	86	291	160	1253	524	505	10	23	5	1185	1082	716	303	160	307	575	1613	1.125	1.06	1.727	1.343	1.535	1.668	1.403	0.331	1.327	0.167	1.684	0.791	1.583	1.717	1.036	1.171	1.395	1.543	0	0	0	0	0.33	0	0.33
EJ3-08	Cut	L	F	L	3	FL3	179	43	79	44	325	136	168	18	6	10	565	30	77	26	43	81	111	178	0.333	0.117	0.29	0.319	0.287	0.34	0.254	0.931	0.021	0.87	0.71	0.052	0.163	0.022	0.368	0.308	0.315	0.207	1	0	1	1	1.67	1	2
EJ7-08	NOC	R	F	L	3	FL3	568	168	257	162	1156	269	304	21	47	18	609	699	1037	2390	155	256	300	778	1.055	0.455	0.943	1.174	1.023	0.673	0.46	1.086	0.163	1.565	0.765	1.208	2.198	2.065	1.325	0.974	0.851	0.907	0	0	1	0.33	0	0.33	1
EJ6-08	Cut	R	K	L	1	KL1	983	2005	2319	1290	542	1338	1267	1920	19	1183	349	423	494	2	1052	1345	224	324	1.52	19.095	14.126	15.732	0.652	4.21	3.712	47.801	1.81	31.83	0.481	0.19	0.908	0.006	6.225	5.143	0.759	0.403	1	0	0	2.33	2.33	2	1.67
EJ9-08	NOC	L	K	L	1	KL1	512	66	290	86	596	271	313	33	11	22	669	751	294	123	166	248	258	910	0.792	0.629	1.766	1.049	0.717	0.853	0.917	0.822	1.048	0.592	0.923	0.338	0.54	0.371	0.982	0.948	0.875	1.131	0	0	0	0	0	0	0.33
EJ2-08	Cut	L	K	L	2	KL2	203	325	334	354	134	341	308	577	25	337	174	128	164	7	300	291	236	220	0.365	4.004	1.982	2.971	0.164	1.085	0.856	19.127	1.442	11.233	0.247	0.094	0.363	0.04	1.942	1.11	0.572	0.21	1	0	0	2	2.67	1.67	2.33
EJ9-08	Sham	R	K	L	2	KL2	311	9	42	36	269	85	132	5	9	3	177	493	126	80	76	82	123	441	0.559	0.111	0.249	0.302	0.33	0.271	0.367	0.166	0.519	0.1	0.252	0.36	0.279	0.453	0.492	0.313	0.298	0.422	0	0	0	0	0.33	0.33	0.33
EJ8-08	NOC	R	K	L	3	KL3	576	315	263	151	1114	602	271	18	16	9	1254	1026	161	8	85	275	266	781	1.081	1.525	1.06	1.076	1.247	1.554	0.625	1.227	0.242	1.227	1.427	0.703	0.415	0.128	0.823	1.323	1.059	0.89	0	0	0	0.33	0.33	0.67	0.67
EJ5-08	Cut	R	K	L	3	KL3	667	2255	1116	748	625	1339	1078	1107	49	724	684	264	290	6	976	1070	307	364	1.252	10.92	4.497	5.33	0.699	3.455	2.488	75.477	0.742	98.727	0.778	0.181	0.747	0.096	9.445	5.148	1.222	0.415	1	0	0	1.67	2.67	1.33	2.33
EJ8-08	Sham	L	F	L	3	FL3	587	667	150	164	1186	610	1079	18	47	9	1090	220	158	460	65	294	466	821	1.09	1.808	0.55	1.188	1.049	1.525	1.634	0.931	0.163	0.783	1.369	0.38	0.335	0.397	0.556	1.119	1.321	0.957	0	0	1	0.33	0	0.67	1
EJ3-08	Cut	L	F	L	2	FL2	341	148	267	87	644	255	328	36	19	23	743	67	142	103	83	273	237	377	0.714	0.787	1.523	0.514	0.578	0.951	0.789	0.893	0.498	0.879	1.011	0.097	0.285	0.191	0.658	1.185	0.704	0.49	1	0	1	1.33	2.33	2	2
EJ2-08	Cut	L	K	L	3	KL3	588	170	522	328	1146	677	1001	122	58	81	1280	45	303	75	161	329	534	1012	1.104	0.823	2.103	2.337	1.282	1.747	2.31	8.318	0.879	11.045	1.456	0.031	0.78	1.197	1.558	1.583	2.126	1.153	1	0	0	2	1.67	1.67	1.67
EJ2-08	Cut	L	F	L	3	FL3	568	1329	331	351	663	616	1043	21	41697	35	733	33	481	1661	76	313	235	1083	1.055	3.602	1.214	2.543	0.586	1.54	1.58	1.086	144.28	3.043	0.921	0.057	1.019	1.435	0.65	1.191	0.666	1.262	1	0	1	0.33	1.33	0.33	0.67
EJ3-08	Cut	L	K	L	1	KL1	1059	1412	2105	1247	1365	2249	1162	1132	13	634	1223	686	331	3	1091	1260	539	496	1.637	13.448	12.822	15.207	1.642	7.076	3.404	28.183	1.238	17.058	1.687	0.309	0.608	0.009	6.456	4.818	1.827	0.616	1	0	0	2.33	2.33	2.67	2.33
EJ6-08	Cut	R	F	L	2	FL2	615	1235	1120	734	1120	1306	1230	652	28	351	1115	208	126	11	174	1139	240	328	1.288	6.569	6.388	4.335	1.005	4.873	2.958	16.165	0.734	13.414	1.517	0.3	0.253	0.02	1.379	4.945	0.713	0.426	1	0	1	0.67	1.33	1.33	1.67
EJ6-08	Cut	R	K	L	3	KL3	509	574	1008	334	502	650	623	310	84	318	622	100	177	2	449	578	151	305	0.955	2.78	4.062	2.38	0.562	1.677	1.438	21.136	1.273	43.364	0.708	0.069	0.456	0.032	4.345	2.781	0.601	0.348	1	0	0	0.67	1	1	1
EJ3-08	Cut	L	K	L	2	KL2	706	324	1016	359	1381	1082	1208	151	9	173	1324	118	331	37	548	600	512	1400	1.269	3.992	6.03	3.013	1.692	3.444	3.356	5.006	0.519	5.767	1.882	0.086	0.732	0.21	3.547	2.289	1.242	1.339	1	0	0	2	2.67	3	2.33
EJ1-08	Cut	L	F	L	3	FL3	615	297	573	161	2194	336	1259	34	738	21	599	90	276	1717	139	514	250	843	1.142	0.805	2.101	1.167	1.941	0.84	1.907	1.759	2.554	1.826	0.753	0.155	0.585	1.483	1.188	1.956	0.709	0.983	1	0	1	0.33	1	1	1.33
EJ8-08	NOC	R	K	L	2	KL2	289	68	71	42	144	85	65	10	6	5	184	1058	63	12	72	78	58	360	0.519	0.838	0.421	0.352	0.176	0.271	0.181	0.331	0.346	0.167	0.262	0.773	0.139	0.068	0.466	0.298	0.141	0.344	0	0	0	0.33	0	0	0.67
EJ7-08	Sham	L	K	L	2	KL2	686	89	151	87	1177	279	286	18	27	9	740	3848	1145	303	178	288	578	1149	1.233	1.097	0.896	0.73	1.442	0.888	0.794	0.597	1.558	0.3	1.052	2.811	2.532	1.717	1.152	1.099	1.402	1.099	0	0	0	0	0	0	0.67
EJ7-08	Sham	L	K	L	3	KL3	509	173	289	157	661	311	310	10	135	5	729	3801	658	132	137	159	277	869	0.955	0.838	1.165	1.119	0.74	0.803	0.715	0.682	2.045	0.682	0.829	2.606	1.694	2.106	1.326	0.765	1.103	0.99	0	0	0	0	0	0	0
EJ9-08	Sham	R	K	L	1	KL1	660	35	139	77	648	283	539	18	1	10	594	691	501	927	171	293	290	1025	1.02	0.333	0.847	0.939	0.78	0.89	1.579	0.448	0.095	0.269	0.819	0.311	0.921	2.794	1.012	1.12	0.983	1.274	0	0	0	0.33	0	0.33	0.67
EJ7-08	NOC	R	K	L	3	KL3	529	159	297	151	1158	299	515	10	120	5	725	743	747	116	144	153	278	833	0.993	0.77	1.197	1.076	1.296	0.772	1.188	0.682	1.818	0.682	0.825	0.509	1.924	1.851	1.394	0.736	1.107	0.949	0	0	0	0.33	0.33	0.33	0.33
EJ7-08	NOC	R	F	L	2	FL2	527	167	130	155	671	169	170	17	50	5	713	754	709	908	94	168	271	714	1.103	0.888	0.741	0.915	0.602	0.631	0.409	0.421	1.31	0.191	0.97	1.086	1.421	1.68	0.745	0.729	0.805	0.928	0	0	1	0.33	0	0	0.33
EJ8-08	NOC	R	F	L	3	FL3	616	355	256	167	1348	626	655	22	14	11	1024	430	326	779	94	317	499	1132	1.144	0.962	0.939	1.21	1.192	1.565	0.992	1.138	0.048	0.957	1.286	0.743	0.691	0.673	0.803	1.206	1.415	1.32	0	0	1	0.67	0.33	0.67	1
EJ1-08	Cut	L	K	L	2	KL2	503	143	550	169	622	290	494	283	11	177	667	148	129	8	294	274	143	403	0.904	1.762	3.264	1.418	0.762	0.923	1.372	9.381	0.635	5.9	0.948	0.108	0.285	0.045	1.903	1.045	0.347	0.386	1	0	0	0.67	1.33	0.67	1.67
EJ5-08	Cut	R	K	L	1	KL1	863	2631	1181	1366	593	1358	1155	2244	48	1359	688	298	249	4	642	1229	474	436	1.334	25.057	7.194	16.659	0.713	4.273	3.384	55.867	4.571	36.565	0.949	0.134	0.458	0.012	3.799	4.7	1.607	0.542	1	0	0	3	2.67	2.33	2
EJ3-08	Cut	L	F	L	1	FL1	627	328	1032	584	1175	1091	1036	312	12	176	1251	186	155	1	276	637	264	436	1.346	2.807	6.384	6.126	1.438	4.552	2.615	9.551	0.409	6.993	1.881	0.187	0.278	0.002	1.747	2.788	0.781	0.574	1	0	1	2	2.33	2.33	2.67
EJ4-08	Cut	R	F	L	1	FL1	523	667	1011	631	145	343	541	1132	6	669	160	443	251	2	594	634	69	146	1.123	5.709	6.254	6.619	0.177	1.431	1.366	34.653	0.205	26.583	0.241	0.446	0.45	0.004	3.759	2.775	0.204	0.192	1	0	1	3	2.67	2	2.33
EJ8-08	Sham	L	K	L	1	KL1	616	162	156	89	573	337	158	132	5	153	349	443	153	36	79	153	63	125	0.952	1.543	0.95	1.085	0.689	1.06	0.463	3.286	0.476	4.117	0.481	0.199	0.281	0.108	0.467	0.585	0.214	0.155	0	0	0	0	0	0.33	1
EJ9-08	NOC	L	F	L	3	FL3	548	570	549	169	1195	349	1076	35	1509	21	766	820	326	416	158	281	279	959	1.018	1.545	2.013	1.225	1.057	0.873	1.629	1.81	5.221	1.826	0.962	1.417	0.691	0.359	1.35	1.069	0.791	1.118	0	0	1	0.33	0	0	0.67
EJ4-08	Cut	R	F	L	2	FL2	666	1303	1145	839	290	1091	1096	2088	5	1301	334	370	252	5	915	624	5	134	1.394	6.931	6.53	4.955	0.26	4.071	2.636	51.769	0.131	49.72	0.454	0.533	0.505	0.009	7.252	2.709	0.015	0.174	1	0	1	2	2.67	2	2.67
EJ9-08	NOC	L	F	L	2	FL2	155	39	64	37	284	84	147	10	12	9	333	304	123	103	47	70	106	220	0.324	0.207	0.365	0.219	0.255	0.313	0.354	0.248	0.314	0.344	0.453	0.438	0.247	0.191	0.373	0.304	0.315	0.286	0	0	1	0	0	0.33	0.33
EJ4-08	Cut	R	K	L	3	KL3	1414	686	2196	686	335	599	608	629	68	681	605	595	1187	4	1174	1090	541	381	2.654	3.322	8.849	4.888	0.375	1.546	1.403	42.886	1.03	92.864	0.688	0.408	3.057	0.064	11.361	5.245	2.154	0.434	1	0	0	1	1.33	1.33	1.67
EJ4-08	Cut	R	F	L	3	FL3	520	642	1035	387	566	678	1061	287	37	330	411	91	133	201	145	515	128	398	0.966	1.74	3.796	2.804	0.501	1.695	1.607	14.845	0.128	28.696	0.516	0.157	0.282	0.174	1.239	1.959	0.363	0.464	1	0	1	2	1.67	1.33	1.67
EJ8-08	NOC	R	F	L	1	FL1	571	175	133	90	1263	364	271	20	11	11	1288	670	300	119	127	310	509	766	1.226	1.498	0.823	0.944	1.545	1.519	0.684	0.612	0.375	0.437	1.936	0.674	0.538	0.262	0.804	1.357	1.506	1.009	0	0	1	0.67	0.33	0.67	1.33
EJ8-08	NOC	R	F	L	2	FL2	692	548	158	274	2355	663	549	34	23	18	1435	793	354	481	90	354	582	1245	1.449	2.915	0.901	1.618	2.114	2.474	1.32	0.843	0.603	0.688	1.952	1.142	0.71	0.89	0.713	1.537	1.728	1.618	0	0	1	0.33	0.33	0.33	1.33
EJ9-08	NOC	L	F	L	1	FL1	470	133	257	139	611	278	513	68	12	70	664	848	339	288	171	289	265	762	1.009	1.138	1.59	1.458	0.748	1.16	1.295	2.082	0.409	2.781	0.998	0.853	0.608	0.633	1.082	1.265	0.784	1.004	0	0	1	0.33	0.33	0.67	1
EJ1-08	Cut	L	K	L	1	KL1	614	620	1237	324	611	591	1010	1181	18	1160	622	344	140	18	1077	569	479	394	0.949	5.905	7.535	3.951	0.735	1.859	2.959	29.402	1.714	31.211	0.858	0.155	0.257	0.054	6.373	2.176	1.624	0.49	1	0	0	1	1.67	1.33	1.33
EJ2-08	Cut	L	K	L	1	KL1	276	520	488	333	77	301	303	598	33	342	153	168	117	4	504	291	112	158	0.427	4.952	2.973	4.061	0.093	0.947	0.888	14.888	3.143	9.202	0.211	0.076	0.215	0.012	2.982	1.113	0.38	0.196	1	0	0	2.67	2.67	2.67	2.67
EJ9-08	NOC	L	K	L	2	KL2	646	69	148	87	688	319	539	11	31	9	733	1238	334	121	130	277	511	1489	1.161	0.85	0.878	0.73	0.843	1.015	1.497	0.365	1.788	0.3	1.042	0.905	0.739	0.686	0.841	1.057	1.239	1.424	0	0	0	0	0	0	0
EJ8-08	Sham	L	K	L	3	KL3	633	356	161	161	1132	621	286	19	16	10	1280	432	139	8	77	263	288	888	1.188	1.724	0.649	1.147	1.267	1.603	0.66	1.295	0.242	1.364	1.456	0.296	0.358	0.128	0.745	1.265	1.147	1.012	0	0	0	0.33	0.67	0.33	0.67
EJ2-08	Cut	L	F	L	2	FL2	166	337	164	183	519	315	335	68	488	42	375	15	80	621	45	133	129	311	0.348	1.793	0.935	1.081	0.466	1.175	0.806	1.686	12.786	1.605	0.51	0.022	0.16	1.149	0.357	0.577	0.383	0.404	1	0	1	1	1.33	1.33	2
EJ8-08	NOC	R	K	L	1	KL1	864	153	82		1337	548	296	19	21	10	1339	1314	300	80	160	336	520	909	1.336	1.457	0.499		1.609	1.724	0.867	0.473	2	0.269	1.847	0.591	0.551	0.241	0.947	1.285	1.763	1.129	0	0	0	0.33	0.33	0	0.33
EJ4-08	Cut	R	K	L	1	KL1	1151	1134	1219	652	165	321	1244	1924	7	1432	76	1528	2286	2	4201	2161	279	37	1.779	10.8	7.425	7.951	0.199	1.01	3.645	47.9	0.667	38.529	0.105	0.688	4.202	0.006	24.858	8.264	0.946	0.046	1	0	0	2.33	2.67	2	2.67
EJ3-08	Cut	L	K	L	3	KL3	513	267	534	180	675	543	583	79	13	74	1201	121	144	6	279	305	247	660	0.963	1.293	2.152	1.283	0.755	1.401	1.345	5.386	0.197	10.091	1.366	0.083	0.371	0.096	2.7	1.468	0.983	0.752	1	0	0	1.33	2.33	2.33	2.33
EJ8-08	Sham	L	F	L	2	FL2	541	168	257	319	1215	348	656	37	6	38	743	245	282	501	89	323	480	762	1.133	0.894	1.466	1.884	1.091	1.299	1.578	0.917	0.157	1.452	1.011	0.353	0.565	0.927	0.705	1.402	1.425	0.99	0	0	1	0.33	0	1	1
EJ9-08	Sham	R	K	L	3	KL3	356	86	153	75	614	173	577	20	65	10	602	980	269	40	87	140	155	711	0.668	0.416	0.617	0.534	0.687	0.446	1.332	1.364	0.985	1.364	0.685	0.672	0.693	0.638	0.842	0.674	0.617	0.81	0	0	0	0	0.67	0.33	0.67
EJ1-08	Cut	L	K	L	3	KL3	612	134	322	165	1259	327	599	40	24	43	734	171	161	29	276	281	271	490	1.149	0.649	1.298	1.176	1.409	0.844	1.382	2.727	0.364	5.864	0.835	0.117	0.415	0.463	2.671	1.352	1.079	0.558	1	0	0	0.33	1.33	1	1.67
EJ7-08	NOC	R	F	L	1	FL1	584	152	270	146	1151	286	468	35	11	20	676	927	1311	939	274	257	482	899	1.254	1.301	1.67	1.531	1.408	1.193	1.181	1.071	0.375	0.795	1.016	0.933	2.352	2.064	1.734	1.125	1.426	1.184	0	0	1	0	0	0.33	0.67
EJ9-08	Sham	R	F	L	3	FL3	569	152	149	82	672	290	519	11	36	5	646	737	351	764	90	264	282	960	1.057	0.412	0.546	0.594	0.594	0.725	0.786	0.569	0.125	0.435	0.812	1.273	0.744	0.66	0.769	1.004	0.8	1.119	0	0	1	0.33	0	0.33	1
EJ1-08	Cut	L	F	L	2	FL2	146	72	127	77	33	82	70	146	26	39	91	121	16	2	75	73	28	116	0.306	0.383	0.724	0.455	0.03	0.306	0.168	3.62	0.681	1.49	0.124	0.174	0.032	0.004	0.594	0.317	0.083	0.151	1	0	1	1.33	1.33	2	1.67
EJ9-08	Sham	R	F	L	2	FL2	350	134	143	83	1123	170	642	9	129	9	563	514	330	537	85	164	286	877	0.733	0.713	0.816	0.49	1.008	0.634	1.544	0.223	3.38	0.344	0.766	0.74	0.662	0.994	0.674	0.712	0.849	1.14	0	0	1	0.33	0	0.33	1.33
EJ9-08	Sham	R	F	L	1	FL1	629	146	166	86	1231	331	948	17	130	8	728	788	699	921	158	296	496	1445	1.35	1.25	1.027	0.902	1.506	1.381	2.393	0.52	4.432	0.318	1.094	0.793	1.254	2.025	1	1.295	1.467	1.903	0	0	1	0.33	0	0.67	1
EJ9-08	NOC	L	K	L	3	KL3	594	150	326	147	683	319	641	11	44	5	684	1770	356	72	90	257	243	1184	1.115	0.726	1.314	1.048	0.764	0.823	1.479	0.75	0.667	0.682	0.778	1.213	0.917	1.149	0.871	1.237	0.967	1.349	0	0	0	0.67	0.67	0	0.67
EJ6-08	Cut	R	K	L	2	KL2	987	1220	2538	1171	550	1300	1183	1149	23	1139	330	265	497	8	578	1991	303	480	1.774	15.031	15.062	9.827	0.674	4.138	3.286	38.088	1.327	37.967	0.469	0.194	1.099	0.045	3.741	7.594	0.735	0.459	1	0	0	1.67	2	1.33	2.33
EJ7-08	Sham	L	F	L	1	FL1	384	86	79	76	617	160	143	17	10	5	612	2039	637	460	142	145	260	471	0.824	0.736	0.489	0.797	0.755	0.668	0.361	0.52	0.341	0.199	0.92	2.052	1.143	1.011	0.899	0.635	0.769	0.62	0	0	1	0.33	0	0.67	1
EJ6-08	Cut	R	K	M	2	KM2	287	347	516	336	321	519	330	162	41	87	767	77	125	6	96	310	123	203	0.647	2.817	3.053	3.581	0.389	1.865	1.03	14.727	2.436	12.429	1.191	0.106	0.293	0.042	0.995	1.493	0.448	0.24	1	1	0	1	1.67	1	1.67
EJ9-08	NOC	L	F	M	1	FM1	325	583	305	366	614	1126	513	628	110	371	899	738	9	20	346	325	286	553	0.628	2.55	1.722	1.842	0.611	2.185	1.219	4.491	3.041	4.322	0.888	1.48	0.027	0.067	1.884	1.322	0.518	0.63	0	1	1	0.67	0	0.33	0.67
EJ9-08	Sham	R	F	M	3	FM3	341	139	133	69	648	180	498	8	129	5	502	594	461	923	85	254	274	1042	1.153	0.914	0.795	0.68	1.401	1.099	1.779	0.264	1.654	0.17	1.159	1.055	2.672	2.296	0.708	1.194	1.72	1.771	0	1	1	0.33	0	0.67	1
EJ7-08	NOC	R	F	M	2	FM2	156	21	33		83	47	37	9	10	5	142	230	77	54	67	66	55	194	0.452	0.164	0.179	0	0.134	0.182	0.129	0.149	0.249	0.135	0.242	0.415	0.416	0.278	0.603	0.396	0.286	0.369	0	1	1	0	0	0.33	0.67
EJ7-08	Sham	L	K	M	3	KM3	601	176	616	179	1245	566	557	10	159	5	915	1287	649	264	161	159	588	1128	1.011	0.876	1.467	0.837	0.926	1.239	1.017	1.053	0.761	0.652	1.075	1.456	1.909	0.611	1.349	0.656	1.199	0.887	0	1	0	0	0	0.33	0.33
EJ2-08	Cut	L	F	M	1	FM1	87	81	41	73	127	78	43	64	82	19	195	64	35	3	33	72	60	170	0.168	0.354	0.231	0.367	0.126	0.151	0.102	0.458	2.267	0.221	0.193	0.128	0.105	0.01	0.18	0.293	0.109	0.194	1	1	1	0.67	1.67	1.67	2
EJ7-08	NOC	R	F	M	3	FM3	138	22	63	18	275	79	135	2	7	1	282	122	142	35	55	80	28	101	0.466	0.145	0.376	0.177	0.595	0.482	0.482	0.066	0.09	0.034	0.651	0.217	0.823	0.087	0.458	0.376	0.176	0.172	0	1	1	0	0	0	0.33
EJ5-08	Cut	R	K	M	2	KM2	619	1327	1022	1429	663	1281	1044	1022	243	689	1104	99	226	4	186	1070	285	367	1.395	10.774	6.047	15.229	0.804	4.602	3.257	92.909	14.436	98.429	1.714	0.137	0.53	0.028	1.927	5.152	1.038	0.434	1	1	0	2	2.33	2.33	3
EJ8-08	Sham	L	F	M	1	FM1	567	168	148	154	1287	342	510	20	23	20	1083	437	278	135	97	252	521	824	1.095	0.735	0.835	0.775	1.281	0.664	1.212	0.143	0.636	0.233	1.07	0.877	0.834	0.455	0.528	1.025	0.943	0.938	0	1	1	0.67	0	0.33	0.67
EJ3-08	Cut	L	F	M	2	FM2	351	639	321	334	1221	618	676	148	553	88	1286	130	131	91	100	290	297	884	1.017	4.999	1.743	2.589	1.971	2.394	2.349	2.446	13.768	2.378	2.194	0.234	0.708	0.468	0.9	1.738	1.546	1.681	1	1	1	1.33	1.67	1.33	2.33
EJ2-08	Cut	L	F	M	3	FM3	343	1381	162	335	567	570	538	17	62382	21	627	43	232	149	62	145	113	1006	1.159	9.086	0.968	3.3	1.226	3.479	1.921	0.56	799.769	0.716	1.448	0.076	1.345	0.371	0.517	0.682	0.709	1.709	1	1	1	0.33	2	1	0.67
EJ1-08	Cut	L	K	M	3	KM3	173	36	74	16	74	22	42	5	163	5	119	127	40	8	46	69	32	219	0.291	0.179	0.176	0.075	0.055	0.048	0.077	0.526	0.78	0.652	0.14	0.144	0.118	0.019	0.385	0.285	0.065	0.172	1	1	0	0.33	1	0	0.33
EJ4-08	Cut	R	F	M	1	FM1	573	1241	599	1375	605	1209	1129	1148	553	756	853	143	244	2	367	582	308	434	1.107	5.427	3.381	6.921	0.602	2.346	2.684	8.21	15.29	8.808	0.843	0.287	0.732	0.007	1.998	2.367	0.558	0.494	1	1	1	2.67	3	2.33	3
EJ5-08	Cut	R	K	M	1	KM1	613	1307	1091	1401	1103	1214	1183	629	367	652	1192	123	266	5	291	1146	434	505	1.34	19.08	6.3	15.596	1.672	6.121	3.661	30.435	23.677	37.615	2.578	0.179	0.868	0.01	2.156	5.842	2.03	0.687	1	1	0	3	3	2.33	2.33
EJ8-08	Sham	L	F	M	3	FM3	271	304	76	75	522	182	145	9	67	3	571	397	66	66	37	124	73	379	0.916	2	0.454	0.739	1.129	1.111	0.518	0.297	0.859	0.102	1.319	0.705	0.383	0.164	0.308	0.583	0.458	0.644	0	1	1	0.67	0.33	0.33	0.67
EJ8-08	NOC	R	K	M	1	KM1	80	19	4	8	10	11	3	2	5	1	39	430	7	2	12	19	5	116	0.175	0.277	0.023	0.089	0.015	0.055	0.009	0.097	0.323	0.058	0.084	0.625	0.023	0.004	0.089	0.097	0.023	0.158	0	1	0	0.33	0.33	0.33	0.67
EJ2-08	Cut	L	K	M	1	KM1	525	625	307	729	664	1188	632	570	332	334	1370	172	336	16	172	557	517	793	1.148	9.124	1.773	8.115	1.007	5.99	1.956	27.581	21.419	19.269	2.963	0.25	1.097	0.032	1.274	2.839	2.418	1.079	1	1	0	2.33	2.67	1.67	2.33
EJ4-08	Cut	R	K	M	3	KM3	1164	2339	2114	1471	569	2040	1259	1321	787	1533	677	711	580	4	1090	1342	298	356	1.958	11.637	5.035	6.879	0.423	4.464	2.3	139.053	3.766	199.957	0.795	0.804	1.706	0.009	9.134	5.538	0.608	0.28	1	1	0	2	2.33	1.67	2
EJ9-08	Sham	R	F	M	1	FM1	545	72	132	75	628	301	283	20	17	8	733	500	309	289	142	149	275	1136	1.052	0.315	0.745	0.378	0.625	0.584	0.673	0.143	0.47	0.093	0.724	1.003	0.927	0.975	0.773	0.606	0.498	1.294	0	1	1	0.33	0.33	1	0.33
EJ6-08	Cut	R	K	M	3	KM3	650	618	654	347	1221	1044	1269	158	242	178	1542	163	326	24	277	623	525	25	1.093	3.075	1.558	1.623	0.908	2.284	2.318	16.632	1.158	23.217	1.811	0.184	0.959	0.056	2.321	2.571	1.07	0.02	1	1	0	0.67	0.33	0.33	1.33
EJ8-08	Sham	L	K	M	2	KM2	89	17	16	20	151	45	40	2	1	2	128	39	18	3	11	73	18	42	0.201	0.138	0.095	0.213	0.183	0.162	0.125	0.182	0.059	0.286	0.199	0.054	0.042	0.021	0.114	0.352	0.066	0.05	0	1	0	0.67	0	0.33	0.67
EJ8-08	NOC	R	K	M	2	KM2	625	311	143	153	1171	546	332	19	16	11	1067	571	271	38	92	300	295	690	1.409	2.525	0.846	1.631	1.42	1.962	1.036	1.727	0.95	1.571	1.657	0.788	0.636	0.267	0.953	1.445	1.074	0.817	0	1	0	0.33	0	0.33	0.67
EJ4-08	Cut	R	F	M	2	FM2	307	1224	533	683	518	1053	542	301	9392	323	864	123	69	5	93	496	136	376	0.89	9.575	2.894	5.295	0.836	4.079	1.883	4.975	233.826	8.73	1.474	0.222	0.373	0.026	0.837	2.973	0.708	0.715	1	1	1	2	3	2	2.67
EJ1-08	Cut	L	F	M	3	FM3	588	302	168	74	1110	177	1132	8	212	5	332	36	229	1063	81	162	227	703	1.988	1.987	1.004	0.729	2.4	1.08	4.043	0.264	2.718	0.17	0.767	0.064	1.328	2.644	0.675	0.762	1.425	1.195	1	1	1	0	0.67	0.67	0.67
EJ5-08	Cut	R	F	M	1	FM1	304	1182	536	698	526	640	585	595	254	374	698	79	76	9	125	511	144	179	0.587	5.169	3.025	3.513	0.524	1.242	1.391	4.255	7.023	4.357	0.69	0.158	0.228	0.03	0.681	2.079	0.261	0.204	1	1	1	3	3	2.67	3
EJ6-08	Cut	R	K	M	1	KM1	164	144	288	86	38	83	81	156	9	74	76	118	40	1	85	154	27	163	0.359	2.102	1.663	0.957	0.058	0.418	0.251	7.548	0.581	4.269	0.164	0.171	0.131	0.002	0.63	0.785	0.126	0.222	1	1	0	2.67	2.33	2	2.67
EJ3-08	Cut	L	K	M	2	KM2	277	610	498	706	309	633	542	316	109	308	366	77	151	2	291	337	251	262	0.624	4.953	2.947	7.524	0.375	2.274	1.691	28.727	6.475	44	0.568	0.106	0.354	0.014	3.016	1.623	0.914	0.31	1	1	0	2.67	2.33	2.67	2.67
EJ8-08	NOC	R	F	M	3	FM3	85	41	20	16	38	24	34	2	10	1	42	99	9	19	24	39	16	210	0.287	0.27	0.12	0.158	0.082	0.146	0.121	0.066	0.128	0.034	0.097	0.176	0.052	0.047	0.2	0.183	0.1	0.357	0	1	1	0.33	0.33	0	1
EJ2-08	Cut	L	K	M	3	KM3	342	303	264	8	634	336	651	38	860	44	621	47	160	95	92	161	549	1120	0.575	1.507	0.629	0.037	0.472	0.735	1.189	4	4.115	5.739	0.729	0.053	0.471	0.22	0.771	0.664	1.119	0.881	1	1	0	0.33	1	2	1.33
EJ9-08	Sham	R	K	M	1	KM1	520	68	155	78	669	283	330	17	20	10	648	385	268	176	89	166	252	1062	1.137	0.993	0.895	0.868	1.014	1.427	1.021	0.823	1.29	0.577	1.402	0.559	0.875	0.347	0.659	0.846	1.178	1.445	0	1	0	0.33	0	0	0.33
EJ1-08	Cut	L	F	M	1	FM1	337	140	248	167	585	273	559	76	17	68	446	120	121	192	141	167	261	544	0.651	0.612	1.4	0.841	0.582	0.53	1.329	0.544	0.47	0.792	0.441	0.241	0.363	0.648	0.768	0.679	0.473	0.619	1	1	1	0	0.33	1.33	0.67
EJ9-08	Sham	R	K	M	2	KM2	603	65	161	68	1127	272	603	9	15	5	617	366	343	246	85	288	307	1624	1.359	0.528	0.953	0.725	1.367	0.977	1.881	0.818	0.891	0.714	0.958	0.505	0.805	1.728	0.881	1.387	1.118	1.922	0	1	0	0.33	0	0	0.67
EJ7-08	Sham	L	K	M	1	KM1	646	73	317	137	1223	266	589	10	7	5	383	1888	583	2294	179	297	438	923	1.413	1.066	1.831	1.525	1.854	1.341	1.823	0.484	0.452	0.288	0.828	2.742	1.903	4.523	1.326	1.514	2.048	1.256	0	1	0	0	0	0.33	0.67
EJ7-08	Sham	L	F	M	3	FM3	348	74	151	138	650	166	305	21	25	19	431	495	19	1073	195	264	287	774	1.176	0.487	0.902	1.36	1.405	1.013	1.089	0.692	0.321	0.648	0.995	0.879	0.11	2.669	1.625	1.241	1.801	1.315	0	1	1	0.33	0	0.33	1
EJ5-08	Cut	R	F	M	2	FM2	2060	8656	1324	2883	2260	4042	2116	549	57153	1323	1666	219	136	643	165	654	284	1541	5.971	67.713	7.189	22.349	3.648	15.657	7.351	9.074	1422.9	35.757	2.842	0.395	0.735	3.306	1.484	3.92	1.478	2.93	1	1	1	1.33	2	2.33	2
EJ2-08	Cut	L	K	M	2	KM2	143	19	41	44	31	35	41	10	50	9	17	67	32	13	39	61	16	235	0.322	0.154	0.243	0.469	0.038	0.126	0.128	0.909	2.97	1.286	0.026	0.092	0.075	0.091	0.404	0.294	0.058	0.278	1	1	0	1.33	2	1.33	2.67
EJ8-08	Sham	L	F	M	2	FM2	327	155	140	81	1149	300	329	10	7	6	843	158	133	122	53	158	146	407	0.948	1.213	0.76	0.628	1.855	1.162	1.143	0.165	0.174	0.162	1.438	0.285	0.719	0.627	0.477	0.947	0.76	0.774	0	1	1	0.67	0.33	0.33	0.67
EJ6-08	Cut	R	F	M	2	FM2	664	2696	319	354	1263	1280	2276	68	21249	40	1451	60	254	257	133	519	135	843	1.925	21.09	1.732	2.744	2.039	4.958	7.907	1.124	529.021	1.081	2.475	0.108	1.373	1.321	1.196	3.111	0.703	1.603	1	1	1	0.33	1.33	1	1.33
EJ8-08	Sham	L	K	M	1	KM1	300	73	127	77	318	147	154	42	7	41	566	337	148	21	94	167	132	444	0.656	1.066	0.733	0.857	0.482	0.741	0.477	2.032	0.452	2.365	1.224	0.489	0.483	0.041	0.696	0.851	0.617	0.604	0	1	0	0.33	0.33	0.67	0.67
EJ3-08	Cut	L	F	M	3	FM3	182	309	299	332	621	333	548	126	252	144	610	64	66	95	90	165	308	516	0.615	2.033	1.787	3.271	1.343	2.033	1.957	4.154	3.231	4.909	1.409	0.114	0.383	0.236	0.75	0.776	1.933	0.877	1	1	1	0.67	1.33	1.33	2.33
EJ1-08	Cut	L	K	M	1	KM1	348	161	591	286	530	172	311	559	5	300	530	389	107	15	337	300	145	296	0.761	2.35	3.413	3.184	0.803	0.867	0.962	27.048	0.323	17.308	1.146	0.565	0.349	0.03	2.496	1.529	0.678	0.403	1	1	0	1	0.67	0.67	1.33
EJ9-08	NOC	L	K	M	1	KM1	575	45	147	77	618	179	560	42	31	42	395	552	280	206	278	265	149	928	1.257	0.657	0.849	0.857	0.937	0.903	1.733	2.032	2	2.423	0.854	0.802	0.914	0.406	2.059	1.351	0.697	1.263	0	1	0	0.33	0.33	0.33	0.67
EJ5-08	Cut	R	K	M	3	KM3	1165	2337	2013	1430	1031	2219	1260	1042	2607	770	1512	178	340	5	472	1196	637	1064	1.96	11.627	4.795	6.687	0.767	4.856	2.301	109.684	12.474	100.435	1.776	0.201	1	0.012	3.955	4.935	1.299	0.837	1	1	0	1.33	2	1.33	2.67
EJ6-08	Cut	R	F	M	1	FM1	629	1121	1243	1240	1209	1219	2158	1087	198	663	1284	191	311	12	501	649	284	666	1.215	4.902	7.016	6.242	1.204	2.365	5.13	7.774	5.475	7.724	1.269	0.383	0.933	0.04	2.728	2.64	0.514	0.758	1	1	1	1	1.33	2	2
EJ7-08	NOC	R	F	M	1	FM1	517	169	249	350	1271	580	609	140	21	91	1466	260	584	445	254	291	1104	1088	0.998	0.739	1.405	1.762	1.266	1.125	1.448	1.001	0.581	1.06	1.449	0.522	1.753	1.501	1.383	1.184	1.999	1.239	0	1	1	0.33	0	0.67	1
EJ7-08	NOC	R	K	M	3	KM3	616	315	606	344	2064	575	645	5	468	4	699	582	500	1984	165	282	514	1143	1.036	1.567	1.443	1.609	1.536	1.258	1.178	0.526	2.239	0.522	0.821	0.658	1.471	4.589	1.383	1.164	1.048	0.899	0	1	0	0.33	1	1	0.67
EJ3-08	Cut	L	K	M	1	KM1	300	656	550	630	616	1089	585	317	88	330	1180	163	156	1	173	543	300	457	0.656	9.577	3.176	7.013	0.934	5.491	1.81	15.339	5.677	19.038	2.552	0.237	0.509	0.002	1.281	2.768	1.403	0.622	1	1	0	3	3	1.67	3
EJ3-08	Cut	L	F	M	1	FM1	331	349	280	340	1115	601	1015	162	118	179	1073	63	151	39	144	283	302	489	0.639	1.526	1.58	1.711	1.11	1.166	2.413	1.159	3.263	2.085	1.06	0.126	0.453	0.132	0.784	1.151	0.547	0.557	1	1	1	2	2.67	1.33	2.33
EJ7-08	Sham	L	F	M	1	FM1	531	41	76	70	1038	159	278	11	6	5	631	535	521	754	154	160	537	686	1.025	0.179	0.429	0.352	1.034	0.309	0.661	0.079	0.166	0.058	0.624	1.073	1.564	2.543	0.838	0.651	0.972	0.781	0	1	1	0	0	0.33	1
EJ1-08	Cut	L	K	M	2	KM2	349	275	528	152	596	168	539	38	75	21	729	179	124	18	144	165	140	432	0.787	2.233	3.124	1.62	0.723	0.604	1.682	3.455	4.455	3	1.132	0.247	0.291	0.126	1.492	0.795	0.51	0.511	1	1	0	0.33	0.33	0	1
EJ1-08	Cut	L	F	M	2	FM2	342	68	81	67	610	162	304	11	18	5	595	59	135	217	68	123	258	403	0.991	0.532	0.44	0.519	0.985	0.628	1.056	0.182	0.448	0.135	1.015	0.106	0.73	1.116	0.612	0.737	1.343	0.766	1	1	1	0.67	0	1.33	0.67
EJ4-08	Cut	R	K	M	2	KM2	558	1303	978	1326	282	1085	1113	1244	112	1196	362	195	329	2	969	613	267	233	1.258	10.579	5.787	14.131	0.342	3.898	3.473	113.091	6.653	170.857	0.562	0.269	0.772	0.014	10.041	2.952	0.972	0.276	1	1	0	1.67	2.33	1.67	2.33
EJ7-08	NOC	R	K	M	2	KM2	650	139	290	153	1240	337	333	10	19	4	1000	572	1160	133	153	280	525	1187	1.465	1.129	1.716	1.631	1.504	1.211	1.039	0.909	1.129	0.571	1.553	0.789	2.722	0.934	1.585	1.348	1.911	1.405	0	1	0	0.33	0	0	0.33
EJ7-08	NOC	R	K	M	1	KM1	623	133	289	162	1120	304	303	11	23	5	743	539	552	344	158	263	307	937	1.362	1.942	1.669	1.803	1.698	1.533	0.938	0.532	1.484	0.288	1.607	0.783	1.802	0.678	1.17	1.341	1.436	1.275	0	1	0	0	0	0.33	0.67
EJ4-08	Cut	R	K	M	1	KM1	591	1167	2226	1285	326	1185	1155	1148	18	1271	414	174	524	5	545	1084	310	286	1.292	17.036	12.855	14.304	0.494	5.975	3.574	55.548	1.161	73.327	0.895	0.253	1.711	0.01	4.037	5.526	1.45	0.389	1	1	0	3	3	2.33	3
EJ2-08	Cut	L	F	M	2	FM2	127	285	77	145	145	155	41	139	950	36	228	167	35	4	64	78	70	211	0.368	2.229	0.418	1.124	0.234	0.6	0.142	2.298	23.651	0.973	0.389	0.301	0.189	0.021	0.576	0.468	0.364	0.401	1	1	1	0.67	1.67	1.67	2
EJ4-08	Cut	R	F	M	3	FM3	291	670	559	379	495	621	541	144	5040	166	579	75	73	21	73	291	148	395	0.984	4.408	3.341	3.734	1.07	3.79	1.932	4.747	64.615	5.659	1.337	0.133	0.423	0.052	0.608	1.368	0.929	0.671	1	1	1	0.67	1.67	1.67	1.33
EJ8-08	NOC	R	F	M	2	FM2	358	177	152	80	593	299	278	34	23	22	597	1103	149	29	90	272	127	498	1.038	1.385	0.825	0.62	0.957	1.158	0.966	0.562	0.573	0.595	1.018	1.988	0.805	0.149	0.81	1.63	0.661	0.947	0	1	1	0	0	0	0.33
EJ9-08	NOC	L	K	M	2	KM2	355	68	260	76	626	169	331	18	32	18	384	736	165	206	152	165	238	983	0.8	0.552	1.538	0.81	0.759	0.607	1.033	1.636	1.901	2.571	0.596	1.015	0.387	1.447	1.575	0.795	0.867	1.164	0	1	0	0.33	0	0.33	0.67
EJ9-08	NOC	L	F	M	3	FM3	592	332	561	293	642	352	563	140	230	147	770	1670	338	296	324	515	278	1025	2.001	2.184	3.353	2.887	1.388	2.149	2.011	4.615	2.949	5.011	1.778	2.967	1.959	0.736	2.7	2.422	1.745	1.742	0	1	1	0.67	0.33	0.33	1
EJ9-08	NOC	L	K	M	3	KM3	582	162	329	164	1118	322	525	9	302	5	772	1038	171	102	123	166	298	1519	0.979	0.806	0.784	0.767	0.832	0.705	0.959	0.947	1.445	0.652	0.907	1.174	0.503	0.236	1.031	0.685	0.608	1.195	0	1	0	0.33	0.33	0	0.33
EJ9-08	Sham	R	K	M	3	KM3	631	167	586	161	1279	324	684	5	292	5	708	1097	303	191	119	268	501	2216	1.061	0.831	1.396	0.753	0.952	0.709	1.249	0.526	1.397	0.652	0.832	1.241	0.891	0.442	0.997	1.106	1.021	1.743	0	1	0	0	0.67	0	0.67
EJ7-08	Sham	L	F	M	2	FM2	161	38	36	32	583	72	155	1	42	1	355	147	151	586	39	69	70	116	0.467	0.297	0.195	0.248	0.941	0.279	0.539	0.017	1.046	0.027	0.606	0.265	0.816	3.013	0.351	0.414	0.364	0.221	0	1	1	0	0	0	0.67
EJ8-08	Sham	L	K	M	3	KM3	525	88	80	149	1110	319	304	9	14	10	769	407	164	27	55	263	510	580	0.883	0.438	0.191	0.697	0.826	0.698	0.555	0.947	0.067	1.304	0.903	0.46	0.482	0.062	0.461	1.085	1.04	0.456	0	1	0	0.67	0.33	0	1
EJ8-08	NOC	R	F	M	1	FM1	622	339	153	177	1188	584	331	20	40	20	1259	521	298	136	109	298	591	982	1.201	1.483	0.864	0.891	1.183	1.133	0.787	0.143	1.106	0.233	1.244	1.045	0.894	0.459	0.593	1.212	1.07	1.118	0	1	1	0	0	0	0.33
EJ7-08	Sham	L	K	M	2	KM2	340	139	144	93	632	301	284	8	18	2	668	2066	600	228	86	140	265	543	0.766	1.129	0.852	0.991	0.767	1.081	0.886	0.727	1.069	0.286	1.037	2.85	1.408	1.602	0.891	0.674	0.965	0.643	0	1	0	0	0	0.33	0.33
EJ8-08	NOC	R	K	M	3	KM3	612	298	302	286	1249	636	570	19	19	17	1245	894	253	26	93	316	532	1042	1.029	1.483	0.719	1.337	0.929	1.392	1.041	2	0.091	2.217	1.462	1.011	0.744	0.06	0.779	1.304	1.085	0.82	0	1	0	0.33	0.33	0	0.33
EJ9-08	NOC	L	F	M	2	FM2	546	299	582	320	652	548	595	299	91	183	843	1131	299	138	303	273	493	983	1.583	2.339	3.16	2.481	1.052	2.123	2.067	4.942	2.266	4.946	1.438	2.038	1.616	0.71	2.726	1.636	2.565	1.869	0	1	1	0.33	0	0.33	0.67
EJ3-08	Cut	L	K	M	3	KM3	641	682	1184	723	1172	1218	2245	145	555	178	1326	68	258	36	147	519	523	1179	1.078	3.393	2.82	3.381	0.872	2.665	4.1	15.263	2.656	23.217	1.558	0.077	0.759	0.083	1.232	2.142	1.066	0.927	1	1	0	1.67	2.67	2	2.67
EJ9-08	Sham	R	F	M	2	FM2	522	77	162	132	657	283	333	10	68	5	737	560	301	238	115	163	262	958	1.513	0.602	0.88	1.023	1.061	1.096	1.157	0.165	1.693	0.135	1.257	1.009	1.627	1.224	1.034	0.977	1.363	1.821	0	1	1	0.67	0	0.33	0.67
[truncated: 4 more columns]
